# Supplementary material for: Transmission of Metarhizium anisopliae and Beauveria bassiana to adults of Kuschelorhynchus macadamiae (Coleoptera: Curculionidae) from infected adults and conidiated cadavers
Source: Sci Rep. 2021 Jan 26;11:2188. doi: 10.1038/s41598-021-81647-0 (PMC7838307; doi:10.1038/s41598-021-81647-0)
Supplement: Supplementary file 1 — Supplementary Information 1. [file 41598_2021_81647_MOESM1_ESM.xlsx]

## Sheet: Detailed information
Transmission of Metarhizium anisopliae and Beauveria bassiana to adults of Kuschelorhynchus macadamiae (Coleoptera: Curculionidae) from infected adults and conidiated cadavers
Kim Khuy Khun a,b,*, Gavin J. Ash b, Mark M. Stevens c,d, Ruth K. Huwer e, Bree A.L. Wilson b
a Faculty of Agronomy, Royal University of Agriculture, P.O. Box 2696, Dangkor District, Phnom Penh, Cambodia
b Centre for Crop Health, Institute for Life Sciences and the Environment, University of Southern Queensland, Toowoomba, Queensland 4350, Australia
c NSW Department of Primary Industries, Yanco Agricultural Institute, Yanco, New South Wales 2703, Australia
d Graham Centre for Agricultural Innovation (NSW Department of Primary Industries and Charles Sturt University), Wagga Wagga, New South Wales 2650, Australia
e NSW Department of Primary Industries, Wollongbar Primary Industries Institute, Wollongbar, New South Wales 2477, Australia
Bioassay number	Sheet	Detailed information
Bioassay I	Treated_incubator	It is the data which were processed from Treated_incubator_B27_raw and Treated_incubator_ECS1_raw
Bioassay I	Treated_incubator_B27_raw	It is the raw data of healthy adults mortality caused by the horizontal transmission from Beauveria bassiana strain B27 infected adults at the different ratio inside the incubator
Bioassay I	Treated_incubator_ECS1_raw	It is the raw data of healthy adults mortality caused by the horizontal transmission from Metarhizium anisopliae strain ECS1 infected adults at the different ratio inside the incubator
Bioassay 2	Cadaver_incubator	It is the data which were processed from Cadaver_incubator_B27_raw and Cadaver_incubator_ECS1_raw
Bioassay 2	Cadaver_incubator_B27_raw	It is the raw data of healthy adults mortality caused by the horizontal transmission from Beauveria bassiana strain B27 conidiated cadavers at the different ratio inside the incubator
Bioassay 2	Cadaver_incubator_ECS1_raw	It is the raw data of healthy adults mortality caused by the horizontal transmission from Metarhizium anisopliae strain ECS1 conidiated cadavers at the different ratio inside the incubator
Bioassay 3	Cadaver_insectary	It is the data which were processed from Cadaver_insectary_B27_raw and Cadaver_insectary_ECS1_raw
Bioassay 3	Cadaver_insectary_B27_raw	It is the raw data of healthy adults mortality caused by the horizontal transmission from Beauveria bassiana strain B27 conidiated cadavers at the different ratio inside the insectary conidition
Bioassay 3	Cadaver_insectary_ECS1_raw	It is the raw data of healthy adults mortality caused by the horizontal transmission from Metarhizium anisopliae strain ECS1 conidiated cadavers at the different ratio inside the insectary conidition

## Sheet: Treated_incubator
Replications	Treatments	Durations	Corrected_Mortality_B27	Corrected_mortality_ECS1
1	1:1	6 days	0.2	0.4
1	1:2	6 days	0.25	0.125
1	1:5	6 days	0.2	0.1
1	1:10	6 days	0.1	0.2
1	1:20	6 days	0.05	0.1
2	1:1	6 days	0.2	0.6
2	1:2	6 days	0.125	0.375
2	1:5	6 days	0.1	0.1
2	1:10	6 days	0	0.1
2	1:20	6 days	0.1	0.05
3	1:1	6 days	0.2	0
3	1:2	6 days	0.25	0
3	1:5	6 days	0.1	0
3	1:10	6 days	0.2	0.1
3	1:20	6 days	0.1	0.1
4	1:1	6 days	0.4	0
4	1:2	6 days	0.125	0.125
4	1:5	6 days	0.1	0.2
4	1:10	6 days	0.1	0.1
4	1:20	6 days	0.05	0.05
5	1:1	6 days	0.2	0
5	1:2	6 days	0.125	0.25
5	1:5	6 days	0.2	0.2
5	1:10	6 days	0.1	0
5	1:20	6 days	0	0.05
6	1:1	6 days	0.2	0.2
6	1:2	6 days	0.125	0.125
6	1:5	6 days	0.1	0
6	1:10	6 days	0.1	0.1
6	1:20	6 days	0	0.05
7	1:1	6 days	0.2	0.2
7	1:2	6 days	0	0.125
7	1:5	6 days	0	0.2
7	1:10	6 days	0.1	0
7	1:20	6 days	0.05	0
8	1:1	6 days	0.4	0
8	1:2	6 days	0.25	0.125
8	1:5	6 days	0.1	0
8	1:10	6 days	0	0
8	1:20	6 days	0	0.1
1	1:1	9 days	0.4	0.6
1	1:2	9 days	0.375	0.375
1	1:5	9 days	0.2	0.2
1	1:10	9 days	0.1	0.3
1	1:20	9 days	0.05	0.1
2	1:1	9 days	0.6	0.6
2	1:2	9 days	0.375	0.5
2	1:5	9 days	0.2	0.2
2	1:10	9 days	0.1	0.3
2	1:20	9 days	0.1	0.05
3	1:1	9 days	0.2	0.4
3	1:2	9 days	0.25	0.25
3	1:5	9 days	0.2	0.3
3	1:10	9 days	0.2	0.1
3	1:20	9 days	0.1	0.15
4	1:1	9 days	0.4	0.4
4	1:2	9 days	0.25	0.25
4	1:5	9 days	0.3	0.3
4	1:10	9 days	0.1	0.2
4	1:20	9 days	0.05	0.4
5	1:1	9 days	0.4	0.4
5	1:2	9 days	0.25	0.25
5	1:5	9 days	0.2	0.2
5	1:10	9 days	0.1	0.2
5	1:20	9 days	0	0.2
6	1:1	9 days	0.2	0.2
6	1:2	9 days	0.25	0.25
6	1:5	9 days	0.2	0.1
6	1:10	9 days	0.1	0.2
6	1:20	9 days	0.1	0.2
7	1:1	9 days	0.4	0.4
7	1:2	9 days	0.125	0.375
7	1:5	9 days	0	0.4
7	1:10	9 days	0.1	0.1
7	1:20	9 days	0.05	0.05
8	1:1	9 days	0.4	0.4
8	1:2	9 days	0.375	0.375
8	1:5	9 days	0.2	0.1
8	1:10	9 days	0.2	0
8	1:20	9 days	0	0.1
1	1:1	12 days	0.4	0.6
1	1:2	12 days	0.375	0.375
1	1:5	12 days	0.2	0.2
1	1:10	12 days	0.2	0.3
1	1:20	12 days	0.1	0.15
2	1:1	12 days	0.6	0.6
2	1:2	12 days	0.375	0.5
2	1:5	12 days	0.3	0.2
2	1:10	12 days	0.1	0.3
2	1:20	12 days	0.15	0.15
3	1:1	12 days	0.2	0.4
3	1:2	12 days	0.25	0.375
3	1:5	12 days	0.2	0.4
3	1:10	12 days	0.2	0.2
3	1:20	12 days	0.1	0.2
4	1:1	12 days	0.4	0.6
4	1:2	12 days	0.25	0.25
4	1:5	12 days	0.3	0.3
4	1:10	12 days	0.2	0.2
4	1:20	12 days	0.05	0.4
5	1:1	12 days	0.4	0.6
5	1:2	12 days	0.25	0.25
5	1:5	12 days	0.2	0.2
5	1:10	12 days	0.1	0.2
5	1:20	12 days	0	0.2
6	1:1	12 days	0.2	0.2
6	1:2	12 days	0.25	0.25
6	1:5	12 days	0.2	0.2
6	1:10	12 days	0.1	0.2
6	1:20	12 days	0.15	0.2
7	1:1	12 days	0.4	0.3
7	1:2	12 days	0.25	0.275
7	1:5	12 days	0.1	0.3
7	1:10	12 days	0.1	0.1
7	1:20	12 days	0.1	0.1
8	1:1	12 days	0.4	0.4
8	1:2	12 days	0.375	0.375
8	1:5	12 days	0.3	0.1
8	1:10	12 days	0.3	0
8	1:20	12 days	0	0.1

## Sheet: Treated_incubator_B27_raw
Replication	Treatment	Day 1	Day 2	Day 3	Day 4	Day 5	Day 6	Day 7	Day 8	Day 9	Day 10	Day 11	Day 12		Cumulative_6days	Cumulative_9days	Cumulative_12days		Total		Cumulative_6days_%	Cumulative_9days_%	Cumulative_12days_%
1	0	0	0	0	0	0	0	0	0	0	0	0	0		0	0	0		10		0	0	0
1	12:0	0	1	1	1	0	2	0	2	3	0	2	0		5	10	12		12		0.416667	0.833333	1
1	1:1	0	0	0	1	0	0	1	0	0	0	0	0		1	2	2		5		0.2	0.4	0.4
1	1:2	0	0	0	2	0	0	0	1	0	0	0	0		2	3	3		8		0.25	0.375	0.375
1	1:5	0	0	0	1	0	1	0	0	0	0	0	0		2	2	2		10		0.2	0.2	0.2
1	1:10	0	0	0	1	0	0	0	0	0	1	0	0		1	1	2		10		0.1	0.1	0.2
1	1:20	0	0	0	0	1	0	0	0	0	1	0	0		1	1	2		20		0.05	0.05	0.1
2	0	0	0	0	0	0	0	0	0	0	0	0	0		0	0	0		10		0	0	0
2	12:0	0	2	0	1	1	0	1	2	0	2	0	0		4	7	9		12		0.333333	0.583333	0.75
2	1:1	0	0	0	0	0	1	1	1	0	0	0	0		1	3	3		5		0.2	0.6	0.6
2	1:2	0	0	0	1	0	0	1	0	1	0	0	0		1	3	3		8		0.125	0.375	0.375
2	1:5	0	0	0	1	0	0	1	0	0	0	0	1		1	2	3		10		0.1	0.2	0.3
2	1:10	0	0	0	0	0	0	0	0	1	0	0	0		0	1	1		10		0	0.1	0.1
2	1:20	0	0	0	1	0	1	0	0	0	0	0	1		2	2	3		20		0.1	0.1	0.15
3	0	0	0	0	0	0	0	0	0	0	0	0	0		0	0	0		10		0	0	0
3	12:0	0	1	2	0	0	1	2	1	2	3	0	0		4	9	12		12		0.333333	0.75	1
3	1:1	0	0	0	0	1	0	0	0	0	0	0	0		1	1	1		5		0.2	0.2	0.2
3	1:2	0	0	0	0	1	1	0	0	0	0	0	0		2	2	2		8		0.25	0.25	0.25
3	1:5	0	0	0	0	0	1	1	0	0	0	0	0		1	2	2		10		0.1	0.2	0.2
3	1:10	0	0	0	2	0	0	0	0	0	0	0	0		2	2	2		10		0.2	0.2	0.2
3	1:20	0	0	0	2	0	0	0	0	0	0	0	0		2	2	2		20		0.1	0.1	0.1
4	0	0	0	0	0	0	0	0	0	0	0	0	0		0	0	0		10		0	0	0
4	12:0	0	1	1	0	2	1	2	1	0	2	0	0		5	8	10		12		0.416667	0.666667	0.833333
4	1:1	0	0	0	1	1	0	0	0	0	0	0	0		2	2	2		5		0.4	0.4	0.4
4	1:2	0	0	0	0	0	1	1	0	0	0	0	0		1	2	2		8		0.125	0.25	0.25
4	1:5	0	0	0	0	1	0	0	2	0	0	0	0		1	3	3		10		0.1	0.3	0.3
4	1:10	0	0	0	0	0	1	0	0	0	0	0	1		1	1	2		10		0.1	0.1	0.2
4	1:20	0	0	0	1	0	0	0	0	0	0	0	0		1	1	1		20		0.05	0.05	0.05
5	0	0	0	0	0	0	0	0	0	0	0	0	0		0	0	0		10		0	0	0
5	12:0	0	1	2	1	2	0	0	1	2	1	2	0		6	9	12		12		0.5	0.75	1
5	1:1	0	0	0	0	0	1	0	0	1	0	0	0		1	2	2		5		0.2	0.4	0.4
5	1:2	0	0	0	0	0	1	1	0	0	0	0	0		1	2	2		8		0.125	0.25	0.25
5	1:5	0	0	0	0	0	2	0	0	0	0	0	0		2	2	2		10		0.2	0.2	0.2
5	1:10	0	0	0	0	1	0	0	0	0	0	0	0		1	1	1		10		0.1	0.1	0.1
5	1:20	0	0	0	0	0	0	0	0	0	0	0	0		0	0	0		20		0	0	0
6	0	0	0	0	0	0	0	0	0	0	0	0	0		0	0	0		10		0	0	0
6	12:0	0	1	0	1	3	0	1	2	1	0	0	0		5	9	9		12		0.416667	0.75	0.75
6	1:1	0	0	0	0	0	1	0	0	0	0	0	0		1	1	1		5		0.2	0.2	0.2
6	1:2	0	0	0	0	0	1	0	1	0	0	0	0		1	2	2		8		0.125	0.25	0.25
6	1:5	0	0	0	0	0	1	0	0	1	0	0	0		1	2	2		10		0.1	0.2	0.2
6	1:10	0	0	0	0	0	1	0	0	0	0	0	0		1	1	1		10		0.1	0.1	0.1
6	1:20	0	0	0	0	0	0	1	0	1	1	0	0		0	2	3		20		0	0.1	0.15
7	0	0	0	0	0	0	0	0	0	0	0	0	0		0	0	0		10		0	0	0
7	12:0	0	0	1	1	2	3	0	0	0	1	0	0		7	7	8		12		0.583333	0.583333	0.666667
7	1:1	0	0	0	0	0	1	0	0	1	0	0	0		1	2	2		5		0.2	0.4	0.4
7	1:2	0	0	0	0	0	0	1	0	0	0	1	0		0	1	2		8		0	0.125	0.25
7	1:5	0	0	0	0	0	0	0	0	0	0	1	0		0	0	1		10		0	0	0.1
7	1:10	0	0	0	0	0	1	0	0	0	0	0	0		1	1	1		10		0.1	0.1	0.1
7	1:20	0	0	0	0	0	1	0	0	0	0	0	1		1	1	2		20		0.05	0.05	0.1
8	0	0	0	0	0	0	0	0	0	0	0	0	0		0	0	0		10		0	0	0
8	12:0	0	0	1	2	2	3	1	2	1	0	0	0		8	12	12		12		0.666667	1	1
8	1:1	0	0	0	0	0	2	0	0	0	0	0	0		2	2	2		5		0.4	0.4	0.4
8	1:2	0	0	0	0	0	2	1	0	0	0	0	0		2	3	3		8		0.25	0.375	0.375
8	1:5	0	0	0	0	0	1	0	1	0	0	0	1		1	2	3		10		0.1	0.2	0.3
8	1:10	0	0	0	0	0	0	2	0	0	0	0	1		0	2	3		10		0	0.2	0.3
8	1:20	0	0	0	0	0	0	0	0	0	0	0	0		0	0	0		20		0	0	0

## Sheet: Treated_incubator_ECS1_raw
Replication	Treatment	Day 1	Day 2	Day 3	Day 4	Day 5	Day 6	Day 7	Day 8	Day 9	Day 10	Day 11	Day 12		Cumulative_6days	Cumulative_9days	Cumulative_12days		Total		Cumulative_6days_%	Cumulative_9days_%	Cumulative_12days_%
1	0	0	0	0	0	0	0	0	0	0	0	0	0		0	0	0		10		0	0	0
1	12:0	0	2	1	2	1	1	1	0	1	1	1	0		7	9	11		12		0.583333	0.75	0.916667
1	1:1	0	0	0	1	1	0	0	0	1	0	0	0		2	3	3		5		0.4	0.6	0.6
1	1:2	0	0	0	1	0	0	2	0	0	0	0	0		1	3	3		8		0.125	0.375	0.375
1	1:5	0	0	0	0	1	0	0	1	0	0	0	0		1	2	2		10		0.1	0.2	0.2
1	1:10	0	0	0	0	1	1	1	0	0	0	0	0		2	3	3		10		0.2	0.3	0.3
1	1:20	0	0	0	1	0	1	0	0	0	0	0	1		2	2	3		20		0.1	0.1	0.15
2	0	0	0	0	0	0	0	0	0	0	0	0	0		0	0	0		10		0	0	0
2	12:0	0	1	2	4	1	0	1	2	1	0	0	0		8	12	12		12		0.666667	1	1
2	1:1	0	0	0	1	1	1	0	0	0	0	0	0		3	3	3		5		0.6	0.6	0.6
2	1:2	0	0	0	1	1	1	0	1	0	0	0	0		3	4	4		8		0.375	0.5	0.5
2	1:5	0	0	0	0	0	1	1	0	0	0	0	0		1	2	2		10		0.1	0.2	0.2
2	1:10	0	0	0	0	0	1	0	0	2	0	0	0		1	3	3		10		0.1	0.3	0.3
2	1:20	0	0	0	1	0	0	0	0	0	0	0	2		1	1	3		20		0.05	0.05	0.15
3	0	0	0	0	0	0	0	0	0	0	0	0	0		0	0	0		10		0	0	0
3	12:0	0	3	0	2	1	2	0	2	1	1	0	0		8	11	12		12		0.666667	0.916667	1
3	1:1	0	0	0	0	0	0	1	1	0	0	0	0		0	2	2		5		0	0.4	0.4
3	1:2	0	0	0	0	0	0	0	1	1	1	0	0		0	2	3		8		0	0.25	0.375
3	1:5	0	0	0	0	0	0	0	0	3	1	0	0		0	3	4		10		0	0.3	0.4
3	1:10	0	0	0	1	0	0	0	0	0	1	0	0		1	1	2		10		0.1	0.1	0.2
3	1:20	0	0	0	1	0	1	0	0	1	0	0	1		2	3	4		20		0.1	0.15	0.2
4	0	0	0	0	0	0	0	0	0	0	0	0	0		0	0	0		10		0	0	0
4	12:0	0	0	2	3	2	0	2	1	0	1	0	0		7	10	11		12		0.583333	0.833333	0.916667
4	1:1	0	0	0	0	0	0	1	0	1	0	1	0		0	2	3		5		0	0.4	0.6
4	1:2	0	0	0	1	0	0	1	0	0	0	0	0		1	2	2		8		0.125	0.25	0.25
4	1:5	0	0	0	1	1	0	0	1	0	0	0	0		2	3	3		10		0.2	0.3	0.3
4	1:10	0	0	0	0	1	0	0	1	0	0	0	0		1	2	2		10		0.1	0.2	0.2
4	1:20	0	0	0	0	1	0	3	0	4	0	0	0		1	8	8		20		0.05	0.4	0.4
5	0	0	0	0	0	0	0	0	0	0	0	0	0		0	0	0		10		0	0	0
5	12:0	0	0	2	3	3	2	0	0	0	0	0	0		10	10	10		12		0.833333	0.833333	0.833333
5	1:1	0	0	0	0	0	0	1	0	1	0	1	0		0	2	3		5		0	0.4	0.6
5	1:2	0	0	0	0	1	1	0	0	0	0	0	0		2	2	2		8		0.25	0.25	0.25
5	1:5	0	0	0	0	1	1	0	0	0	0	0	0		2	2	2		10		0.2	0.2	0.2
5	1:10	0	0	0	0	0	0	1	1	0	0	0	0		0	2	2		10		0	0.2	0.2
5	1:20	0	0	0	0	1	0	2	1	0	0	0	0		1	4	4		20		0.05	0.2	0.2
6	0	0	0	0	0	0	0	0	0	0	0	0	0		0	0	0		10		0	0	0
6	12:0	0	1	1	3	3	3	0	0	1	0	0	0		11	12	12		12		0.916667	1	1
6	1:1	0	0	0	0	0	1	0	0	0	0	0	0		1	1	1		5		0.2	0.2	0.2
6	1:2	0	0	0	0	0	1	0	1	0	0	0	0		1	2	2		8		0.125	0.25	0.25
6	1:5	0	0	0	0	0	0	0	1	0	0	1	0		0	1	2		10		0	0.1	0.2
6	1:10	0	0	0	0	0	1	0	0	1	0	0	0		1	2	2		10		0.1	0.2	0.2
6	1:20	0	0	0	0	1	0	2	0	1	0	0	0		1	4	4		20		0.05	0.2	0.2
7	0	0	0	0	0	0	0	0	0	0	0	0	1		0	0	1		10		0	0	0.1
7	12:0	0	1	1	1	4	1	1	2	1	0	0	0		8	12	12		12		0.666667	1	1
7	1:1	0	0	0	0	1	0	1	0	0	0	0	0		1	2	2		5		0.2	0.4	0.4
7	1:2	0	0	0	0	0	1	0	2	0	0	0	0		1	3	3		8		0.125	0.375	0.375
7	1:5	0	0	0	0	0	2	0	2	0	0	0	0		2	4	4		10		0.2	0.4	0.4
7	1:10	0	0	0	0	0	0	0	0	1	0	1	0		0	1	2		10		0	0.1	0.2
7	1:20	0	0	0	0	0	0	1	0	0	1	2	0		0	1	4		20		0	0.05	0.2
8	0	0	0	0	0	0	0	0	0	0	0	0	0		0	0	0		10		0	0	0
8	12:0	0	2	0	1	2	2	2	0	1	0	0	0		7	10	10		12		0.583333	0.833333	0.833333
8	1:1	0	0	0	0	0	0	1	0	1	0	0	0		0	2	2		5		0	0.4	0.4
8	1:2	0	0	0	0	1	0	1	1	0	0	0	0		1	3	3		8		0.125	0.375	0.375
8	1:5	0	0	0	0	0	0	0	1	0	0	0	0		0	1	1		10		0	0.1	0.1
8	1:10	0	0	0	0	0	0	0	0	0	0	0	0		0	0	0		10		0	0	0
8	1:20	0	0	0	0	0	2	0	0	0	0	0	0		2	2	2		20		0.1	0.1	0.1

## Sheet: Cadaver_incubator
Replications	Treatments	Durations	Corrected_mortality_B27	Corrected_mortality_ECS1
1	1:1	3 days	0.4	0.4
1	1:2	3 days	0.25	0.25
1	1:5	3 days	0.2	0.3
1	1:10	3 days	0.2	0.2
1	1:20	3 days	0.2	0.2
2	1:1	3 days	0.2	0.2
2	1:2	3 days	0.25	0.125
2	1:5	3 days	0.2	0.2
2	1:10	3 days	0.1	0.2
2	1:20	3 days	0.1	0.25
3	1:1	3 days	0.4	0.4
3	1:2	3 days	0.25	0.25
3	1:5	3 days	0.2	0.1
3	1:10	3 days	0.1	0.1
3	1:20	3 days	0.05	0.1
4	1:1	3 days	0.4	0.4
4	1:2	3 days	0.25	0.125
4	1:5	3 days	0.1	0.1
4	1:10	3 days	0.1	0.1
4	1:20	3 days	0.1	0.05
1	1:1	6 days	0.8	0.8
1	1:2	6 days	0.875	0.625
1	1:5	6 days	0.6	0.7
1	1:10	6 days	0.4	0.5
1	1:20	6 days	0.6	0.45
2	1:1	6 days	0.8	0.8
2	1:2	6 days	0.75	0.625
2	1:5	6 days	0.6	0.5
2	1:10	6 days	0.6	0.5
2	1:20	6 days	0.55	0.45
3	1:1	6 days	0.8	0.8
3	1:2	6 days	0.875	0.625
3	1:5	6 days	0.8	0.6
3	1:10	6 days	0.6	0.3
3	1:20	6 days	0.5	0.5
4	1:1	6 days	0.9	0.8
4	1:2	6 days	0.65	0.75
4	1:5	6 days	0.6	0.5
4	1:10	6 days	0.4	0.5
4	1:20	6 days	0.25	0.3
1	1:1	9 days	1	1
1	1:2	9 days	1	1
1	1:5	9 days	0.9	0.9
1	1:10	9 days	1	0.8
1	1:20	9 days	0.8	0.7
2	1:1	9 days	1	1
2	1:2	9 days	1	0.75
2	1:5	9 days	1	0.9
2	1:10	9 days	1	1
2	1:20	9 days	1	0.85
3	1:1	9 days	0.9	1
3	1:2	9 days	0.9	1
3	1:5	9 days	0.9	0.9
3	1:10	9 days	0.9	0.7
3	1:20	9 days	0.8	0.85
4	1:1	9 days	0.9	1
4	1:2	9 days	0.775	1
4	1:5	9 days	0.8	0.9
4	1:10	9 days	0.7	0.8
4	1:20	9 days	0.65	0.85

## Sheet: Cadaver_incubator_B27_raw
Replications	Treatments	Day 1	Day 2	Day 3	Day 4	Day 5	Day 6	Day 7	Day 8	Day 9		Cumulative_3days	Cumulative_6days	Cumulative_9days		Total		Cumulative_3days_%	Cumulative_6days_%	Cumulative_9days_%
1	Control	0	0	0	0	0	0	0	0	0		0	0	0		10		0	0	0
1	1:1	0	1	1	1	0	1	1	0	0		2	4	5		5		0.4	0.8	1
1	1:2	0	2	0	2	3	0	1	0	0		2	7	8		8		0.25	0.875	1
1	1:5	0	2	0	1	1	2	3	0	0		2	6	9		10		0.2	0.6	0.9
1	1:10	0	1	1	0	2	0	3	2	1		2	4	10		10		0.2	0.4	1
1	1:20	0	2	2	1	5	2	2	1	1		4	12	16		20		0.2	0.6	0.8
2	Control	0	0	0	0	0	0	0	0	0		0	0	0		10		0	0	0
2	1:1	0	0	1	1	2	0	1	0	0		1	4	5		5		0.2	0.8	1
2	1:2	0	0	2	0	0	4	2	0	0		2	6	8		8		0.25	0.75	1
2	1:5	0	0	2	1	0	3	0	3	1		2	6	10		10		0.2	0.6	1
2	1:10	0	0	1	1	2	2	1	0	3		1	6	10		10		0.1	0.6	1
2	1:20	0	0	2	4	2	3	8	1	0		2	11	20		20		0.1	0.55	1
3	Control	0	0	0	0	0	0	1	0	0		0	0	1		10		0	0	0.1
3	1:1	0	1	1	0	1	1	1	0	0		2	4	5		5		0.4	0.8	1
3	1:2	0	0	2	0	2	3	1	0	0		2	7	8		8		0.25	0.875	1
3	1:5	0	0	2	0	3	3	2	0	0		2	8	10		10		0.2	0.8	1
3	1:10	0	0	1	0	1	4	4	0	0		1	6	10		10		0.1	0.6	1
3	1:20	0	0	1	0	3	6	4	4	0		1	10	18		20		0.05	0.5	0.9
4	Control	0	0	0	0	0	1	0	0	0		0	1	1		10		0	0.1	0.1
4	1:1	0	2	0	1	0	2	0	0	0		2	5	5		5		0.4	1	1
4	1:2	0	0	2	0	2	2	0	1	0		2	6	7		8		0.25	0.75	0.875
4	1:5	0	0	1	0	2	4	2	0	0		1	7	9		10		0.1	0.7	0.9
4	1:10	0	0	1	1	2	1	3	0	0		1	5	8		10		0.1	0.5	0.8
4	1:20	0	0	2	2	2	1	8	0	0		2	7	15		20		0.1	0.35	0.75

## Sheet: Cadaver_incubator_ECS1_raw
Replications	Treatments	Day 1	Day 2	Day 3	Day 4	Day 5	Day 6	Day 7	Day 8	Day 9		Cumulative_3days	Cumulative_6days	Cumulative_9days		Total		Cumulative_3days_%	Cumulative_6days_%	Cumulative_9days_%
1	Control	0	0	0	0	0	0	0	0	0		0	0	0		10		0	0	0
1	1:1	0	1	1	1	0	1	1	0	0		2	4	5		5		0.4	0.8	1
1	1:2	0	0	2	0	3	0	1	1	1		2	5	8		8		0.25	0.625	1
1	1:5	0	2	1	1	2	1	2	0	0		3	7	9		10		0.3	0.7	0.9
1	1:10	0	2	0	2	1	0	3	0	0		2	5	8		10		0.2	0.5	0.8
1	1:20	0	2	2	2	1	2	2	2	1		4	9	14		20		0.2	0.45	0.7
2	Control	0	0	0	0	0	0	0	0	0		0	0	0		10		0	0	0
2	1:1	0	0	1	0	2	1	1	0	0		1	4	5		5		0.2	0.8	1
2	1:2	0	1	0	0	0	4	0	1	0		1	5	6		8		0.125	0.625	0.75
2	1:5	0	2	0	3	0	0	3	1	0		2	5	9		10		0.2	0.5	0.9
2	1:10	0	0	2	0	1	2	1	1	3		2	5	10		10		0.2	0.5	1
2	1:20	0	2	3	2	1	1	4	4	0		5	9	17		20		0.25	0.45	0.85
3	Control	0	0	0	0	0	0	0	0	0		0	0	0		10		0	0	0
3	1:1	0	1	1	1	1	0	1	0	0		2	4	5		5		0.4	0.8	1
3	1:2	0	2	0	1	1	1	2	1	0		2	5	8		8		0.25	0.625	1
3	1:5	0	0	1	0	0	5	0	2	1		1	6	9		10		0.1	0.6	0.9
3	1:10	0	0	1	1	1	0	2	2	0		1	3	7		10		0.1	0.3	0.7
3	1:20	0	1	1	2	4	2	4	3	0		2	10	17		20		0.1	0.5	0.85
4	Control	0	0	0	0	0	0	0	0	0		0	0	0		10		0	0	0
4	1:1	0	2	0	1	0	1	1	0	0		2	4	5		5		0.4	0.8	1
4	1:2	0	0	1	2	2	1	2	0	0		1	6	8		8		0.125	0.75	1
4	1:5	0	0	1	0	2	2	3	0	1		1	5	9		10		0.1	0.5	0.9
4	1:10	0	0	1	0	1	3	2	0	1		1	5	8		10		0.1	0.5	0.8
4	1:20	0	0	1	0	2	3	5	6	0		1	6	17		20		0.05	0.3	0.85

## Sheet: Cadavers_insectary
Replications	Treatments	Durations	Corrected_mortality_B27	Corrected_mortality_ECS1
1	1:1	6 days	0.2	0
1	1:2	6 days	0.125	0
1	1:5	6 days	0.1	0
1	1:10	6 days	0.1	0
1	1:20	6 days	0.05	0
2	1:1	6 days	0	0
2	1:2	6 days	0	0
2	1:5	6 days	0	0
2	1:10	6 days	0	0
2	1:20	6 days	0	0
3	1:1	6 days	0.2	0
3	1:2	6 days	0	0
3	1:5	6 days	0	0
3	1:10	6 days	0	0
3	1:20	6 days	0	0.05
4	1:1	6 days	0	0.2
4	1:2	6 days	0	0.125
4	1:5	6 days	0	0.1
4	1:10	6 days	0	0.1
4	1:20	6 days	0	0
1	1:1	9 days	0.4	0.2
1	1:2	9 days	0.25	0.25
1	1:5	9 days	0.3	0.2
1	1:10	9 days	0.1	0.1
1	1:20	9 days	0.05	0.05
2	1:1	9 days	0.6	0.4
2	1:2	9 days	0.5	0.125
2	1:5	9 days	0.2	0.2
2	1:10	9 days	0.3	0.1
2	1:20	9 days	0.2	0
3	1:1	9 days	0.4	0.2
3	1:2	9 days	0.375	0.25
3	1:5	9 days	0.2	0.1
3	1:10	9 days	0.2	0
3	1:20	9 days	0.3	0.05
4	1:1	9 days	0.2	0.2
4	1:2	9 days	0.25	0.25
4	1:5	9 days	0.3	0.2
4	1:10	9 days	0.1	0.1
4	1:20	9 days	0.1	0
1	1:1	12 days	0.6	0.2
1	1:2	12 days	0.375	0.375
1	1:5	12 days	0.3	0.2
1	1:10	12 days	0.1	0.2
1	1:20	12 days	0.05	0.05
2	1:1	12 days	0.8	0.4
2	1:2	12 days	0.625	0.25
2	1:5	12 days	0.2	0.2
2	1:10	12 days	0.4	0.1
2	1:20	12 days	0.35	0.05
3	1:1	12 days	0.6	0.2
3	1:2	12 days	0.625	0.25
3	1:5	12 days	0.3	0.1
3	1:10	12 days	0.3	0
3	1:20	12 days	0.3	0.05
4	1:1	12 days	0.5	0.3
4	1:2	12 days	0.525	0.15
4	1:5	12 days	0.2	0.2
4	1:10	12 days	0.1	0
4	1:20	12 days	0.05	0
1	1:1	18 days	0.8	0.4
1	1:2	18 days	0.75	0.5
1	1:5	18 days	0.8	0.4
1	1:10	18 days	0.3	0.3
1	1:20	18 days	0.1	0.1
2	1:1	18 days	0.7	0.6
2	1:2	18 days	0.65	0.5
2	1:5	18 days	0.7	0.5
2	1:10	18 days	0.3	0.2
2	1:20	18 days	0.4	0.1
3	1:1	18 days	0.9	0.5
3	1:2	18 days	0.775	0.525
3	1:5	18 days	0.6	0.3
3	1:10	18 days	0.4	0
3	1:20	18 days	0.3	0
4	1:1	18 days	0.7	0.5
4	1:2	18 days	0.65	0.4
4	1:5	18 days	0.6	0.3
4	1:10	18 days	0.4	0.1
4	1:20	18 days	0.2	0.05

## Sheet: Cadaver_insectary_B27_raw
Replications	Treatments	Day 1	Day 2	Day 3	Day 4	Day 5	Day 6	Day 7	Day 8	Day 9	Day 10	Day 11	Day 12	Day 13	Day 14	Day 15	Day 16	Day 17	Day 18		Cumulative_6days	Cumulative_9days	Cumulative_12days	Cumulative_18days			Total		Cumulative_6days_%	Cumulative_9days_%	Cumulative_12days_%	Cumulative_18days_%
Rep1	Control	0	0	0	0	0	0	0	0	0	0	0	0	0	0	0	0	0	0		0	0	0	0			10		0	0	0	0
Rep1	1:1	0	0	0	1	0	0	1	0	0	0	0	1	0	1	0	0	0	0		1	2	3	4			5		0.2	0.4	0.6	0.8
Rep1	1:2	0	0	0	0	0	1	0	0	1	0	1	0	0	1	1	1	0	0		1	2	3	6			8		0.125	0.25	0.375	0.75
Rep1	1:5	0	0	0	0	1	0	0	2	0	0	0	0	1	2	2	0	0	0		1	3	3	8			10		0.1	0.3	0.3	0.8
Rep1	1:10	0	0	0	0	0	1	0	0	0	0	0	0	0	0	0	0	1	1		1	1	1	3			10		0.1	0.1	0.1	0.3
Rep1	1:20	0	0	0	0	0	1	0	0	0	0	0	0	0	0	1	0	0	0		1	1	1	2			20		0.05	0.05	0.05	0.1
Rep2	Control	0	0	0	0	0	0	0	0	0	0	0	0	0	0	0	0	1	0		0	0	0	1			10		0	0	0	0.1
Rep2	1:1	0	0	0	0	0	0	2	0	1	0	0	1	0	0	0	0	0	0		0	3	4	4			5		0	0.6	0.8	0.8
Rep2	1:2	0	0	0	0	0	0	1	2	1	0	0	1	0	0	1	0	0	0		0	4	5	6			8		0	0.5	0.625	0.75
Rep2	1:5	0	0	0	0	0	0	1	1	0	0	0	0	1	1	1	0	0	3		0	2	2	8			10		0	0.2	0.2	0.8
Rep2	1:10	0	0	0	0	0	0	0	2	1	1	0	0	0	0	0	0	0	0		0	3	4	4			10		0	0.3	0.4	0.4
Rep2	1:20	0	0	0	0	0	0	0	2	2	0	0	3	0	1	0	0	1	1		0	4	7	10			20		0	0.2	0.35	0.5
Rep3	Control	0	0	0	0	0	0	0	0	0	0	0	0	0	1	0	0	0	0		0	0	0	1			10		0	0	0	0.1
Rep3	1:1	0	0	0	0	0	1	0	1	0	0	1	0	0	1	1	0	0	0		1	2	3	5			5		0.2	0.4	0.6	1
Rep3	1:2	0	0	0	0	0	0	2	1	0	0	1	1	0	1	0	0	0	1		0	3	5	7			8		0	0.375	0.625	0.875
Rep3	1:5	0	0	0	0	0	0	0	2	0	1	0	0	1	2	0	0	0	1		0	2	3	7			10		0	0.2	0.3	0.7
Rep3	1:10	0	0	0	0	0	0	1	1	0	1	0	0	0	1	0	0	0	1		0	2	3	5			10		0	0.2	0.3	0.5
Rep3	1:20	0	0	0	0	0	0	0	2	4	0	0	0	0	0	0	0	2	0		0	6	6	8			20		0	0.3	0.3	0.4
Rep4	Control	0	0	0	0	0	0	0	0	0	0	0	1	0	0	0	0	0	0		0	0	1	1			10		0	0	0.1	0.1
Rep4	1:1	0	0	0	0	0	0	0	0	1	1	0	1	1	0	0	0	0	0		0	1	3	4			5		0	0.2	0.6	0.8
Rep4	1:2	0	0	0	0	0	0	0	1	1	1	0	2	0	1	0	0	0	0		0	2	5	6			8		0	0.25	0.625	0.75
Rep4	1:5	0	0	0	0	0	0	0	1	2	0	0	0	0	2	1	0	1	0		0	3	3	7			10		0	0.3	0.3	0.7
Rep4	1:10	0	0	0	0	0	0	0	0	1	0	0	1	0	1	2	0	0	0		0	1	2	5			10		0	0.1	0.2	0.5
Rep4	1:20	0	0	0	0	0	0	1	0	1	0	1	0	0	0	2	1	0	0		0	2	3	6			20		0	0.1	0.15	0.3

## Sheet: Cadaver_insectary_ECS1_raw
Replications	Treatments	Day 1	Day 2	Day 3	Day 4	Day 5	Day 6	Day 7	Day 8	Day 9	Day 10	Day 11	Day 12	Day 13	Day 14	Day 15	Day 16	Day 17	Day 18		Cumulative_6days	Cumulative_9days	Cumulative_12days	Cumulative_18days			Total		Cumulative_6days_%	Cumulative_9days_%	Cumulative_12days_%	Cumulative_18days_%
Rep1	Control	0	0	0	0	0	0	0	0	0	0	0	0	0	0	0	0	0	0		0	0	0	0			10		0	0	0	0
Rep1	1:1	0	0	0	0	0	0	1	0	0	0	0	0	1	0	0	0	0	0		0	1	1	2			5		0	0.2	0.2	0.4
Rep1	1:2	0	0	0	0	0	0	2	0	0	0	0	1	0	1	0	0	0	0		0	2	3	4			8		0	0.25	0.375	0.5
Rep1	1:5	0	0	0	0	0	0	1	1	0	0	0	0	0	0	0	0	1	1		0	2	2	4			10		0	0.2	0.2	0.4
Rep1	1:10	0	0	0	0	0	0	0	1	0	0	0	1	0	0	1	0	0	0		0	1	2	3			10		0	0.1	0.2	0.3
Rep1	1:20	0	0	0	0	0	0	1	0	0	0	0	0	1	0	0	0	0	0		0	1	1	2			20		0	0.05	0.05	0.1
Rep2	Control	0	0	0	0	0	0	0	0	0	0	0	0	0	0	0	0	0	0		0	0	0	0			10		0	0	0	0
Rep2	1:1	0	0	0	0	0	0	0	2	0	0	0	0	1	0	0	0	0	0		0	2	2	3			5		0	0.4	0.4	0.6
Rep2	1:2	0	0	0	0	0	0	0	1	0	0	0	1	1	1	0	0	0	0		0	1	2	4			8		0	0.125	0.25	0.5
Rep2	1:5	0	0	0	0	0	0	0	1	1	0	0	0	0	2	1	0	0	0		0	2	2	5			10		0	0.2	0.2	0.5
Rep2	1:10	0	0	0	0	0	0	1	0	0	0	0	0	0	0	1	0	0	0		0	1	1	2			10		0	0.1	0.1	0.2
Rep2	1:20	0	0	0	0	0	0	0	0	0	1	0	0	0	1	0	0	0	0		0	0	1	2			20		0	0	0.05	0.1
Rep3	Control	0	0	0	0	0	0	0	0	0	0	0	0	0	0	1	0	0	0		0	0	0	1			10		0	0	0	0.1
Rep3	1:1	0	0	0	0	0	0	0	1	0	0	0	0	1	1	0	0	0	0		0	1	1	3			5		0	0.2	0.2	0.6
Rep3	1:2	0	0	0	0	0	0	0	2	0	0	0	0	0	1	2	0	0	0		0	2	2	5			8		0	0.25	0.25	0.625
Rep3	1:5	0	0	0	0	0	0	1	0	0	0	0	0	1	0	0	0	0	2		0	1	1	4			10		0	0.1	0.1	0.4
Rep3	1:10	0	0	0	0	0	0	0	0	0	0	0	0	1	0	0	0	0	0		0	0	0	1			10		0	0	0	0.1
Rep3	1:20	0	0	0	0	0	1	0	0	0	0	0	0	0	0	1	0	0	0		1	1	1	2			20		0.05	0.05	0.05	0.1
Rep4	Control	0	0	0	0	0	0	0	0	0	0	0	1	0	0	0	0	0	0		0	0	1	1			10		0	0	0.1	0.1
Rep4	1:1	0	0	0	0	0	1	0	0	0	0	0	1	0	0	1	0	0	0		1	1	2	3			5		0.2	0.2	0.4	0.6
Rep4	1:2	0	0	0	0	0	1	1	0	0	0	0	0	1	0	0	1	0	0		1	2	2	4			8		0.125	0.25	0.25	0.5
Rep4	1:5	0	0	0	0	1	0	0	1	0	0	0	1	0	0	1	0	0	0		1	2	3	4			10		0.1	0.2	0.3	0.4
Rep4	1:10	0	0	0	0	1	0	0	0	0	0	0	0	1	0	0	0	0	0		1	1	1	2			10		0.1	0.1	0.1	0.2
Rep4	1:20	0	0	0	0	0	0	0	0	0	0	0	2	0	1	0	0	0	0		0	0	2	3			20		0	0	0.1	0.15
